# Supplementary material for: Genomic surveillance of multidrug-resistant Escherichia coli and Klebsiella in clinical and wastewater isolates from a paediatric hospital in Lima, Peru
Source: Access Microbiol. 2026 Jan 14;8(1):001006.v3. doi: 10.1099/acmi.0.001006.v3 (PMC12804347; doi:10.1099/acmi.0.001006.v3)
Supplement: Uncited Table S1. [file acmi-8-01006-s001.xlsx]

## Sheet: Sequence_accession_SB
accession	bioproject_accession	biosample_accession	library_ID	title	filename	filename2
SRR31041400	PRJNA1168566	SAMN44051459	242	SB2_242	242_R1.fastq.gz	242_R2.fastq.gz
SRR31041399	PRJNA1168566	SAMN44051460	247	SB2_247	247_R1.fastq.gz	247_R2.fastq.gz
SRR31041347	PRJNA1168566	SAMN44051461	249	SB2_249	249_R1.fastq.gz	249_R2.fastq.gz
SRR31041336	PRJNA1168566	SAMN44051462	250	SB2_250	250_R1.fastq.gz	250_R2.fastq.gz
SRR31041291	PRJNA1168566	SAMN44051463	253	SB2_253	253_R1.fastq.gz	253_R2.fastq.gz
SRR31041280	PRJNA1168566	SAMN44051464	254	SB2_254	254_R1.fastq.gz	254_R2.fastq.gz
SRR31041269	PRJNA1168566	SAMN44051465	255	SB2_255	255_R1.fastq.gz	255_R2.fastq.gz
SRR31041328	PRJNA1168566	SAMN44051466	256	SB2_256	256_R1.fastq.gz	256_R2.fastq.gz
SRR31041317	PRJNA1168566	SAMN44051467	257	SB2_257	257_R1.fastq.gz	257_R2.fastq.gz
SRR31041306	PRJNA1168566	SAMN44051468	258	SB2_258	258_R1.fastq.gz	258_R2.fastq.gz
SRR31041398	PRJNA1168566	SAMN44051469	259	SB2_259	259_R1.fastq.gz	259_R2.fastq.gz
SRR31041387	PRJNA1168566	SAMN44051470	262	SB2_262	262_R1.fastq.gz	262_R2.fastq.gz
SRR31041376	PRJNA1168566	SAMN44051471	266	SB2_266	266_R1.fastq.gz	266_R2.fastq.gz
SRR31041365	PRJNA1168566	SAMN44051472	267	SB2_267	267_R1.fastq.gz	267_R2.fastq.gz
SRR31041354	PRJNA1168566	SAMN44051473	269	SB2_269	269_R1.fastq.gz	269_R2.fastq.gz
SRR31041352	PRJNA1168566	SAMN44051474	548	SB2_548	548_R1.fastq.gz	548_R2.fastq.gz
SRR31041351	PRJNA1168566	SAMN44051475	549	SB2_549	549_R1.fastq.gz	549_R2.fastq.gz
SRR31041350	PRJNA1168566	SAMN44051476	550	SB2_550	550_R1.fastq.gz	550_R2.fastq.gz
SRR31041349	PRJNA1168566	SAMN44051477	551	SB2_551	551_R1.fastq.gz	551_R2.fastq.gz
SRR31041348	PRJNA1168566	SAMN44051478	552	SB2_552	552_R1.fastq.gz	552_R2.fastq.gz
SRR31041346	PRJNA1168566	SAMN44051479	553	SB2_553	553_R1.fastq.gz	553_R2.fastq.gz
SRR31041345	PRJNA1168566	SAMN44051480	554	SB2_554	554_R1.fastq.gz	554_R2.fastq.gz
SRR31041344	PRJNA1168566	SAMN44051481	555	SB2_555	555_R1.fastq.gz	555_R2.fastq.gz
SRR31041343	PRJNA1168566	SAMN44051482	556	SB2_556	556_R1.fastq.gz	556_R2.fastq.gz
SRR31041342	PRJNA1168566	SAMN44051483	558	SB2_558	558_R1.fastq.gz	558_R2.fastq.gz
SRR31041341	PRJNA1168566	SAMN44051484	559	SB2_559	559_R1.fastq.gz	559_R2.fastq.gz
SRR31041340	PRJNA1168566	SAMN44051485	560	SB2_560	560_R1.fastq.gz	560_R2.fastq.gz
SRR31041339	PRJNA1168566	SAMN44051486	561	SB2_561	561_R1.fastq.gz	561_R2.fastq.gz
SRR31041338	PRJNA1168566	SAMN44051487	562	SB2_562	562_R1.fastq.gz	562_R2.fastq.gz
SRR31041337	PRJNA1168566	SAMN44051488	563	SB2_563	563_R1.fastq.gz	563_R2.fastq.gz
SRR31041335	PRJNA1168566	SAMN44051489	564	SB2_564	564_R1.fastq.gz	564_R2.fastq.gz
SRR31041334	PRJNA1168566	SAMN44051490	565	SB2_565	565_R1.fastq.gz	565_R2.fastq.gz
SRR31041333	PRJNA1168566	SAMN44051491	566	SB2_566	566_R1.fastq.gz	566_R2.fastq.gz
SRR31041332	PRJNA1168566	SAMN44051492	568	SB2_568	568_R1.fastq.gz	568_R2.fastq.gz
SRR31041331	PRJNA1168566	SAMN44051493	569	SB2_569	569_R1.fastq.gz	569_R2.fastq.gz
SRR31041330	PRJNA1168566	SAMN44051494	570	SB2_570	570_R1.fastq.gz	570_R2.fastq.gz
SRR31041295	PRJNA1168566	SAMN44051495	571	SB2_571	571_R1.fastq.gz	571_R2.fastq.gz
SRR31041294	PRJNA1168566	SAMN44051496	572	SB2_572	572_R1.fastq.gz	572_R2.fastq.gz
SRR31041293	PRJNA1168566	SAMN44051497	573	SB2_573	573_R1.fastq.gz	573_R2.fastq.gz
SRR31041292	PRJNA1168566	SAMN44051498	574	SB2_574	574_R1.fastq.gz	574_R2.fastq.gz
SRR31041290	PRJNA1168566	SAMN44051499	576	SB2_576	576_R1.fastq.gz	576_R2.fastq.gz
SRR31041289	PRJNA1168566	SAMN44051500	579	SB2_579	579_R1.fastq.gz	579_R2.fastq.gz
SRR31041288	PRJNA1168566	SAMN44051501	580	SB2_580	580_R1.fastq.gz	580_R2.fastq.gz
SRR31041287	PRJNA1168566	SAMN44051502	581	SB2_581	581_R1.fastq.gz	581_R2.fastq.gz
SRR31041286	PRJNA1168566	SAMN44051503	582	SB2_582	582_R1.fastq.gz	582_R2.fastq.gz
SRR31041285	PRJNA1168566	SAMN44051504	583	SB2_583	583_R1.fastq.gz	583_R2.fastq.gz
SRR31041284	PRJNA1168566	SAMN44051505	584	SB2_584	584_R1.fastq.gz	584_R2.fastq.gz
SRR31041283	PRJNA1168566	SAMN44051506	585	SB2_585	585_R1.fastq.gz	585_R2.fastq.gz
SRR31041282	PRJNA1168566	SAMN44051507	586	SB2_586	586_R1.fastq.gz	586_R2.fastq.gz
SRR31041281	PRJNA1168566	SAMN44051508	587	SB2_587	587_R1.fastq.gz	587_R2.fastq.gz
SRR31041279	PRJNA1168566	SAMN44051509	588	SB2_588	588_R1.fastq.gz	588_R2.fastq.gz
SRR31041278	PRJNA1168566	SAMN44051510	589	SB2_589	589_R1.fastq.gz	589_R2.fastq.gz
SRR31041277	PRJNA1168566	SAMN44051511	590	SB2_590	590_R1.fastq.gz	590_R2.fastq.gz
SRR31041276	PRJNA1168566	SAMN44051512	591	SB2_591	591_R1.fastq.gz	591_R2.fastq.gz
SRR31041275	PRJNA1168566	SAMN44051513	592	SB2_592	592_R1.fastq.gz	592_R2.fastq.gz
SRR31041274	PRJNA1168566	SAMN44051514	593	SB2_593	593_R1.fastq.gz	593_R2.fastq.gz
SRR31041273	PRJNA1168566	SAMN44051515	594	SB2_594	594_R1.fastq.gz	594_R2.fastq.gz
SRR31041272	PRJNA1168566	SAMN44051516	595	SB2_595	595_R1.fastq.gz	595_R2.fastq.gz
SRR31041271	PRJNA1168566	SAMN44051517	596	SB2_596	596_R1.fastq.gz	596_R2.fastq.gz
SRR31041270	PRJNA1168566	SAMN44051518	597	SB2_597	597_R1.fastq.gz	597_R2.fastq.gz
SRR31041268	PRJNA1168566	SAMN44051519	598	SB2_598	598_R1.fastq.gz	598_R2.fastq.gz
SRR31041267	PRJNA1168566	SAMN44051520	599	SB2_599	599_R1.fastq.gz	599_R2.fastq.gz
SRR31041266	PRJNA1168566	SAMN44051521	600	SB2_600	600_R1.fastq.gz	600_R2.fastq.gz
SRR31041265	PRJNA1168566	SAMN44051522	601	SB2_601	601_R1.fastq.gz	601_R2.fastq.gz
SRR31041264	PRJNA1168566	SAMN44051523	602	SB2_602	602_R1.fastq.gz	602_R2.fastq.gz
SRR31041263	PRJNA1168566	SAMN44051524	603	SB2_603	603_R1.fastq.gz	603_R2.fastq.gz
SRR31041262	PRJNA1168566	SAMN44051525	604	SB2_604	604_R1.fastq.gz	604_R2.fastq.gz
SRR31041261	PRJNA1168566	SAMN44051526	605	SB2_605	605_R1.fastq.gz	605_R2.fastq.gz
SRR31041260	PRJNA1168566	SAMN44051527	607	SB2_607	607_R1.fastq.gz	607_R2.fastq.gz
SRR31041329	PRJNA1168566	SAMN44051528	608	SB2_608	608_R1.fastq.gz	608_R2.fastq.gz
SRR31041327	PRJNA1168566	SAMN44051529	609	SB2_609	609_R1.fastq.gz	609_R2.fastq.gz
SRR31041326	PRJNA1168566	SAMN44051530	610	SB2_610	610_R1.fastq.gz	610_R2.fastq.gz
SRR31041325	PRJNA1168566	SAMN44051531	611	SB2_611	611_R1.fastq.gz	611_R2.fastq.gz
SRR31041324	PRJNA1168566	SAMN44051532	612	SB2_612	612_R1.fastq.gz	612_R2.fastq.gz
SRR31041323	PRJNA1168566	SAMN44051533	613	SB2_613	613_R1.fastq.gz	613_R2.fastq.gz
SRR31041322	PRJNA1168566	SAMN44051534	614	SB2_614	614_R1.fastq.gz	614_R2.fastq.gz
SRR31041321	PRJNA1168566	SAMN44051535	615	SB2_615	615_R1.fastq.gz	615_R2.fastq.gz
SRR31041320	PRJNA1168566	SAMN44051536	616	SB2_616	616_R1.fastq.gz	616_R2.fastq.gz
SRR31041319	PRJNA1168566	SAMN44051537	617	SB2_617	617_R1.fastq.gz	617_R2.fastq.gz
SRR31041318	PRJNA1168566	SAMN44051538	618	SB2_618	618_R1.fastq.gz	618_R2.fastq.gz
SRR31041316	PRJNA1168566	SAMN44051539	619	SB2_619	619_R1.fastq.gz	619_R2.fastq.gz
SRR31041315	PRJNA1168566	SAMN44051540	678	SB2_678	678_R1.fastq.gz	678_R2.fastq.gz
SRR31041314	PRJNA1168566	SAMN44051541	679	SB2_679	679_R1.fastq.gz	679_R2.fastq.gz
SRR31041313	PRJNA1168566	SAMN44051542	680	SB2_680	680_R1.fastq.gz	680_R2.fastq.gz
SRR31041312	PRJNA1168566	SAMN44051543	681	SB2_681	681_R1.fastq.gz	681_R2.fastq.gz
SRR31041311	PRJNA1168566	SAMN44051559	701	SB2_701	701_R1.fastq.gz	701_R2.fastq.gz
SRR31041310	PRJNA1168566	SAMN44051560	702	SB2_702	702_R1.fastq.gz	702_R2.fastq.gz
SRR31041309	PRJNA1168566	SAMN44051561	703	SB2_703	703_R1.fastq.gz	703_R2.fastq.gz
SRR31041308	PRJNA1168566	SAMN44051562	704	SB2_704	704_R1.fastq.gz	704_R2.fastq.gz
SRR31041307	PRJNA1168566	SAMN44051563	705	SB2_705	705_R1.fastq.gz	705_R2.fastq.gz
SRR31041305	PRJNA1168566	SAMN44051564	706	SB2_706	706_R1.fastq.gz	706_R2.fastq.gz
SRR31041304	PRJNA1168566	SAMN44051565	707	SB2_707	707_R1.fastq.gz	707_R2.fastq.gz
SRR31041303	PRJNA1168566	SAMN44051566	708	SB2_708	708_R1.fastq.gz	708_R2.fastq.gz
SRR31041302	PRJNA1168566	SAMN44051567	709	SB2_709	709_R1.fastq.gz	709_R2.fastq.gz
SRR31041301	PRJNA1168566	SAMN44051568	710	SB2_710	710_R1.fastq.gz	710_R2.fastq.gz
SRR31041300	PRJNA1168566	SAMN44051569	711	SB2_711	711_R1.fastq.gz	711_R2.fastq.gz
SRR31041299	PRJNA1168566	SAMN44051570	712	SB2_712	712_R1.fastq.gz	712_R2.fastq.gz
SRR31041298	PRJNA1168566	SAMN44051571	713	SB2_713	713_R1.fastq.gz	713_R2.fastq.gz
SRR31041297	PRJNA1168566	SAMN44051572	714	SB2_714	714_R1.fastq.gz	714_R2.fastq.gz
SRR31041296	PRJNA1168566	SAMN44051573	715	SB2_715	715_R1.fastq.gz	715_R2.fastq.gz
SRR31041397	PRJNA1168566	SAMN44051574	716	SB2_716	716_R1.fastq.gz	716_R2.fastq.gz
SRR31041396	PRJNA1168566	SAMN44051575	717	SB2_717	717_R1.fastq.gz	717_R2.fastq.gz
SRR31041395	PRJNA1168566	SAMN44051576	718	SB2_718	718_R1.fastq.gz	718_R2.fastq.gz
SRR31041394	PRJNA1168566	SAMN44051578	720	SB2_720	720_R1.fastq.gz	720_R2.fastq.gz
SRR31041393	PRJNA1168566	SAMN44051579	721	SB2_721	721_R1.fastq.gz	721_R2.fastq.gz
SRR31041392	PRJNA1168566	SAMN44051580	722	SB2_722	722_R1.fastq.gz	722_R2.fastq.gz
SRR31041391	PRJNA1168566	SAMN44051581	723	SB2_723	723_R1.fastq.gz	723_R2.fastq.gz
SRR31041390	PRJNA1168566	SAMN44051582	724	SB2_724	724_R1.fastq.gz	724_R2.fastq.gz
SRR31041389	PRJNA1168566	SAMN44051583	725	SB2_725	725_R1.fastq.gz	725_R2.fastq.gz
SRR31041388	PRJNA1168566	SAMN44051584	726	SB2_726	726_R1.fastq.gz	726_R2.fastq.gz
SRR31041386	PRJNA1168566	SAMN44051585	727	SB2_727	727_R1.fastq.gz	727_R2.fastq.gz
SRR31041385	PRJNA1168566	SAMN44051586	728	SB2_728	728_R1.fastq.gz	728_R2.fastq.gz
SRR31041384	PRJNA1168566	SAMN44051587	729	SB2_729	729_R1.fastq.gz	729_R2.fastq.gz
SRR31041383	PRJNA1168566	SAMN44051588	730	SB2_730	730_R1.fastq.gz	730_R2.fastq.gz
SRR31041382	PRJNA1168566	SAMN44051589	731	SB2_731	731_R1.fastq.gz	731_R2.fastq.gz
SRR31041381	PRJNA1168566	SAMN44051590	734	SB2_734	734_R1.fastq.gz	734_R2.fastq.gz
SRR31041380	PRJNA1168566	SAMN44051591	735	SB2_735	735_R1.fastq.gz	735_R2.fastq.gz
SRR31041379	PRJNA1168566	SAMN44051592	736	SB2_736	736_R1.fastq.gz	736_R2.fastq.gz
SRR31041378	PRJNA1168566	SAMN44051593	737	SB2_737	737_R1.fastq.gz	737_R2.fastq.gz
SRR31041377	PRJNA1168566	SAMN44051594	738	SB2_738	738_R1.fastq.gz	738_R2.fastq.gz
SRR31041375	PRJNA1168566	SAMN44051595	739	SB2_739	739_R1.fastq.gz	739_R2.fastq.gz
SRR31041374	PRJNA1168566	SAMN44051596	740	SB2_740	740_R1.fastq.gz	740_R2.fastq.gz
SRR31041373	PRJNA1168566	SAMN44051597	741	SB2_741	741_R1.fastq.gz	741_R2.fastq.gz
SRR31041372	PRJNA1168566	SAMN44051598	742	SB2_742	742_R1.fastq.gz	742_R2.fastq.gz
SRR31041371	PRJNA1168566	SAMN44051599	743	SB2_743	743_R1.fastq.gz	743_R2.fastq.gz
SRR31041370	PRJNA1168566	SAMN44051600	745	SB2_745	745_R1.fastq.gz	745_R2.fastq.gz
SRR31041369	PRJNA1168566	SAMN44051601	746	SB2_746	746_R1.fastq.gz	746_R2.fastq.gz
SRR31041368	PRJNA1168566	SAMN44051602	747	SB2_747	747_R1.fastq.gz	747_R2.fastq.gz
SRR31041367	PRJNA1168566	SAMN44051603	748	SB2_748	748_R1.fastq.gz	748_R2.fastq.gz
SRR31041366	PRJNA1168566	SAMN44051604	749	SB2_749	749_R1.fastq.gz	749_R2.fastq.gz
SRR31041364	PRJNA1168566	SAMN44051605	750	SB2_750	750_R1.fastq.gz	750_R2.fastq.gz
SRR31041363	PRJNA1168566	SAMN44051606	751	SB2_751	751_R1.fastq.gz	751_R2.fastq.gz
SRR31041362	PRJNA1168566	SAMN44051607	753	SB2_753	753_R1.fastq.gz	753_R2.fastq.gz
SRR31041361	PRJNA1168566	SAMN44051608	755	SB2_755	755_R1.fastq.gz	755_R2.fastq.gz
SRR31041360	PRJNA1168566	SAMN44051609	756	SB2_756	756_R1.fastq.gz	756_R2.fastq.gz
SRR31041359	PRJNA1168566	SAMN44051610	757	SB2_757	757_R1.fastq.gz	757_R2.fastq.gz
SRR31041358	PRJNA1168566	SAMN44051611	758	SB2_758	758_R1.fastq.gz	758_R2.fastq.gz
SRR31041357	PRJNA1168566	SAMN44051612	759	SB2_759	759_R1.fastq.gz	759_R2.fastq.gz
SRR31041356	PRJNA1168566	SAMN44051613	760	SB2_760	760_R1.fastq.gz	760_R2.fastq.gz
SRR31041355	PRJNA1168566	SAMN44051614	762	SB2_762	762_R1.fastq.gz	762_R2.fastq.gz
SRR31041353	PRJNA1168566	SAMN44051615	763	SB2_763	763_R1.fastq.gz	763_R2.fastq.gz
SRR31043686	PRJNA1168566	SAMN44051544	682	SB2_682	682_R1.fastq.gz	682_R2.fastq.gz
SRR31043685	PRJNA1168566	SAMN44051545	683	SB2_683	683_R1.fastq.gz	683_R2.fastq.gz
SRR31043678	PRJNA1168566	SAMN44051546	684	SB2_684	684_R1.fastq.gz	684_R2.fastq.gz
SRR31043677	PRJNA1168566	SAMN44051547	685	SB2_685	685_R1.fastq.gz	685_R2.fastq.gz
SRR31043676	PRJNA1168566	SAMN44051548	686	SB2_686	686_R1.fastq.gz	686_R2.fastq.gz
SRR31043675	PRJNA1168566	SAMN44051549	687	SB2_687	687_R1.fastq.gz	687_R2.fastq.gz
SRR31043674	PRJNA1168566	SAMN44051550	688	SB2_688	688_R1.fastq.gz	688_R2.fastq.gz
SRR31043673	PRJNA1168566	SAMN44051551	689	SB2_689	689_R1.fastq.gz	689_R2.fastq.gz
SRR31043672	PRJNA1168566	SAMN44051552	690	SB2_690	690_R1.fastq.gz	690_R2.fastq.gz
SRR31043671	PRJNA1168566	SAMN44051553	694	SB2_694	694_R1.fastq.gz	694_R2.fastq.gz
SRR31043684	PRJNA1168566	SAMN44051554	695	SB2_695	695_R1.fastq.gz	695_R2.fastq.gz
SRR31043683	PRJNA1168566	SAMN44051555	696	SB2_696	696_R1.fastq.gz	696_R2.fastq.gz
SRR31043682	PRJNA1168566	SAMN44051556	698	SB2_698	698_R1.fastq.gz	698_R2.fastq.gz
SRR31043681	PRJNA1168566	SAMN44051557	699	SB2_699	699_R1.fastq.gz	699_R2.fastq.gz
SRR31043680	PRJNA1168566	SAMN44051558	700	SB2_700	700_R1.fastq.gz	700_R2.fastq.gz
SRR31043679	PRJNA1168566	SAMN44051577	719	SB2_719	719_R1.fastq.gz	719_R2.fastq.gz
